# Supplementary material for: Flavor Characterization of Traditional Fermented Soybean Pastes from Northeast China and Korea
Source: Foods. 2023 Sep 1;12(17):3294. doi: 10.3390/foods12173294 (PMC10486791; doi:10.3390/foods12173294)
Supplement: Supplementary file 1 [file foods-12-03294-s001.zip]

Archive with 1 entries (1 files):
- Supplymentary Tables S1-S4 .xlsx
