# Supplementary material for: Flavor Characterization of Traditional Fermented Soybean Pastes from Northeast China and Korea
Source: Foods. 2023 Sep 1;12(17):3294. doi: 10.3390/foods12173294 (PMC10486791; doi:10.3390/foods12173294)
Supplement: Supplementary file 1 [file foods-12-03294-s001.zip › Supplymentary Tables S1-S4 .xlsx]

## Sheet: Table S1
Table S1. Additions of different reagents for glucose standard curve plotting
Reagents	Additions (mL)
Glucose standard solution	0	0.2	0.4	0.6	0.8	1	1.2	1.4	1.6	1.8	2
Distill water	2	1.8	1.6	1.4	1.2	1	0.8	0.6	0.4	0.2	0
DNS solution	1.5	1.5	1.5	1.5	1.5	1.5	1.5	1.5	1.5	1.5	1.5
Note:The concentration of glucose standard solution is 1mg/mL.

## Sheet: Table S2
Table S2. The qualitative results for the volatile components in soybean paste samples
No.	Compounds	Identification	RI	CAS Registry Number	Odor description	Concentration(Average±deviation, μg/Kg)
						C1	C2	C3	C4	C5	C6	C7	K1	K2	K3	K4	K5	K6	K7
1	Ethanol	MS, RI	453	64-17-5	Alcoholic, solvent	105.17±9.92d	575.35±1.33a	150.31±24.67c	12.59±2.82f	219.01±18.03b	/	69.13±6.84e	54.47±119.39e	/	/	/	/	177.20±11.27d	51.76±6.56de
2	1-Octen-3-ol	MS,RI	957	3391-86-4	Mushroom	146.24±20.62d	658.31±33.24a	222.01±18.99c	/	520.04±52.82b	/	/	109.09±29.75de	/	/	74.45±2.28e	/	/	/
3	Phenylethyl Alcohol	MS,RI	1337	50-12-6	Floral	73.08±12.46de	46.88±3.33ef	88.36±31.71cd	88.50±34.65cd	153.80±17.28a	108.47±11.55bc	118.24±17.99bc	53.88±1.59ef	/	51.82±14.28ef	26.93±1.34f	55.17±5.59def	/	140.60±23.95ab
4	α-Methylbenzenemethanol	MS,RI	1039	98-85-1	—	/	93.32±19.42a	/	60.54±2.17b	/	/	62.27±6.21b	/	/	/	/	/	/	/
5	Glycidol	MS,RI	684	556-52-5	—	/	/	26.05±3.10	/	/	/	/	/	/	/	/	/	/	/
6	3-Octanol	MS,RI	987	589-98-0	Muushroom	/	/	16.20±7.00b	/	/	/	170.05±5.66a	/	/	/	/	/	/	/
7	3-(Methylthio)-1-propanol	MS,RI	957	505-10-2	Cooked potato	/	/	/	30.14±3.58	/	/	/	/	/	/	/	/	/	/
8	1-Hexanol	MS,RI	856	111-27-3	Green, sweet	/	/	/	/	99.71±15.83b	/	519.06±33.91a	/	/	/	/	/	/	/
9	Benzyl alcohol	MS,RI	1008.65	100-51-6	Sweet, flowery	/	/	/	/	/	/	/	/	/	16.62±0.90b	/	9.58±0.87c	/	86.10±13.02a
10	Benzaldehyde	MS,RI	936.4	100-52-7	almond, burnt sugar	177.91±36.61bcd	325.54±21.23b	337.85±55.61b	257.00±36.27bc	31.56±7.69d	100.27±7.68cd	1009.94±249.78a	/	/	/	/	/	/	/
11	Benzeneacetaldehyde	MS, RI	1085	122-78-1	Honey, floral, green	444.08±52.83a	234.04±47.22b	431.58±39.70a	/	/	258.17±13.10b	303.24±59.86b	/	/	/	/	/	/	/
12	3-Methylbutanal	MS,RI	634	590-86-3	Malty, almond	/	/	101.65±30.51	/	/	/	/	/	/	/	/	/	/	/
13	Pentanal	MS,RI	685	110-62-3	Pungent	/	/	38.90±10.39	/	/	/	/	/	/	/	/	/	/	/
14	3-Octanone	MS,RI	957	106-68-3	earthy,ketone,mushroom,resinous	/	/	100.13±17.32	/	/	/	/	/	/	/	/	/	/	/
15	Nonanal	MS,RI	1096	124-19-6	Fatty, Citrus-like,soapy	/	/	75.78±5.95	/	/	/	/	/	/	/	/	/	/	/
16	1-(1H-pyrrole-2-yl)-ethanone	MS,RI	1029	1072-83-9	—	/	/	36.99±3.91	/	/	/	/	/	/	/	/	/	/	/
17	α-Ethylidenbenzeneacetaldehyde	MS,RI	1258	4411-89-6	—	/	/	/	/	/	/	/	/	/	/	16.68±1.45	/	/	/
18	Acetic acid	MS,RI	589	64-19-7	Sour	/	/	214.65±10.68cd	270.45±18.48ab	/	72.92±66.29e	/	185.81±22.57d	284.49±55.57a	168.38±17.85d	85.59±24.32e	71.58±21.90e	234.36±34.59bc	62.19±8.21e
19	3-Methylbutanoic acid	MS,RI	817	503-74-2	Cheesy	/	/	171.50±39.30	/	/	/	/	/	/	/	/	/	/	/
20	Propanoic acid	MS,RI	685	79-09-4	Sour, cheesiy	/	/	/	/	/	/	58.01±13.17	/	/	/	/	/	/	/
21	Butanoic acid	MS,RI	778	107-92-6	Cheesy	/	/	/	330.52±20.24c	/	/	90.62±14.10e	424.22±17.04b	387.77±30.40bc	187.39±47.87d	251.96±37.02d	193.92±23.99d	342.35±47.51c	679.15±85.85a
22	4-Methylpentanoic acid	MS, RI	924	646-07-1	Sweat, sour	/	/	/	/	/	/	/	186.56±16.27	/	/	/	/	/	/
23	Sorbic Acid	MS,RI	1024	110-44-1	—	/	/	/	/	/	/	/	130.72±4.44	/	/	/	/	/	/
24	Benzoic acid	MS,RI	1152	65-85-0	Floral	/	/	/	/	/	/	/	1223.17±109.36a	16.81±2.48c	/	/	193.92±23.99b	/	/
25	n-Hexadecanoic acid	MS,RI	1946	57-10-3	—	/	/	/	/	/	/	/	/	124.55±17.29a	/	/	/	11.53±2.07b	/
26	Tetradecanoic acid	MS,RI	1758	544-63-8	Waxy, fatty, citurs	/	/	/	/	/	/	/	/	/	/	/	/	/	83.45±18.48
27	Dimethyl phthalate	MS,RI	1443	131-11-3	—	/	48.57±5.53a	/	/	/	/	/	23.94±1.41b	7.86±2.73d	9.23±0.20d	8.56±1.34d	8.27±1.26d	17.42±3.90c	/
28	Ethyl benzoate	MS,RI	1152	93-89-0	Camomile,fruity	/	/	/	/	/	/	/	71.55±10.76a	/	13.21±0.72c	24.92±1.55c	/	/	54.05±7.01b
29	Ethyl benzenepropanoate	MS,RI	1323	2021-28-5	—	/	/	/	/	/	/	/	124.02±8.44	/	/	/	/	/	/
30	Ethyl linoleate	MS,RI	2146	544-35-4	Fatty	/	/	/	/	/	/	/	/	/	9.96±2.80	4.43±0.88	/	/	/
31	Dehydromevalonic lactone	MS, RI	1019	2381-87-5	—	/	/	52.80±21.69	/	/	/	/	/	/	/	/	/	/	/
32	(4E,6Z)-2,6-Dimethyl-2,4,6-octatriene	MS,RI	1132	7216-56-0	—	42.89±5.72a	15.12±0.80b	/	/	/	20.13±6.24b	/	/	/	/	/	/	/	/
33	Styrene	MS,RI	885	100-42-5	Balsamic, gasoline	139.43±6.79b	413.74±24.61a	50.62±9.10c	/	159.33±11.22b	23.54±7.67d	/	/	/	/	/	/	/	/
34	2-Methoxy-2-methylbut-3-ene	MS,RI	604	40426-44-6	—	/	/	57.56±7.84	/	/	/	/	/	/	/	/	/	/	/
35	2-Pentene	MS,RI	512	109-68-2	Potato	/	/	41.59±11.26	/	/	/	/	/	/	/	/	/	/	/
36	1,3,5,7-Cyclooctatetraene	MS,RI	886	629-20-9	—	/	/	63.15±5.52	/	/	/	/	/	/	/	/	/	/	/
37	D-Limonene	MS,RI	1021	5989-27-5	Lemon, orange	/	/	/	/	/	1008.21±233.91	/	/	/	/	/	/	/	/
38	4-Ethyl-2-methoxyphenol	MS,RI	1306	2785-89-9	burnt,clove,smoked meat, spicy	206.37±11.86b	/	102.41±27.23bc	/	2222.08±227.22a	50.36±3.60c	26.73±3.35c	/	/	/	9.18±1.16c	17.69±0.76c	13.16±3.99c	33.31±6.42c
39	4-Ethylphenol	MS,RI	1126	123-07-9	Phenolic smoke, bacon, and ham	1152.22±66.45b	/	245.83±63.6c	52.49±10.69e	1643.37±175.76a	293.90±14.12c	212.10±31.80cd	133.71±4.48de	26.69±2.49e	/	31.95±4.51e	32.40±3.87e	64.71±16.32e	111.30±20.81de
40	Phenol	MS,RI	923	108-95-2	Phenolic, animal	/	/	23.56±3.08g	302.24±46.91b	14.67±1.15g	57.25±8.08f	65.95±8.84f	115.90±4.48e	193.29±21.87c	39.81±2.9fg	180.74±2.48cd	59.61±6.74f	152.42±9.56d	413.04±30.35a
41	2-Methoxy-4-vinylphenol	MS, RI	1283	7786-61-0	Smoky, clove-like	/	/	57.56±7.84a	/	46.44±12.74b	/	8.66±1.19d	56.84±5.11a	25.11±6.13c	20.83±2.86c	19.00±2.23cd	29.11±5.39c	19.96±3.28c	28.22±44.54c
42	2-Methoxyphenol	MS,RI	1053	90-05-1	Smoky, burning	/	/	/	/	/	35.08±3.28c	104.90±29.66a	98.43±8.18a	30.06±5.22c	34.65±2.53c	19.70±1.21c	42.86±4.64c	29.76±9.00c	69.69±7.77b
43	Phenol, 2,4-bis(1,1-dimethylethyl)-	MS,RI	1521	96-76-4	—	/	/	/	/	/	/	/	15.58±3.43b	/	/	/	12.82±1.56b	/	33.07±5.54a
44	Maltol	MS,RI	1132	118-71-8	Sweet,fruity, berry, caramellic	/	/	/	/	/	/	/	43.56±7.43	/	/	/	/	/	/
45	p-Cresol	MS,RI	1061	106-44-5	Phenol, smoke	/	/	/	/	/	/	/	/	22.52±4.21b	/	15.48±1.88b	/	20.81±3.09b	33.59±6.46a
46	Indole	MS,RI	1278	120-72-9	Floral, flowery	28.80±2.58cd	116.40±40.58b	26.51±4.08cd	226.56±30.59a	11.97±2.44d	55.71±4.73c	22.26±4.27cd	/	6.72±1.02d	/	14.48±2.59d	/	18.60±5.95d	/
47	2,6-Dimethylpyrazine	MS,RI	882	108-50-9	Nutty, coffee, green	/	67.72±8.44a	/	6.68±2.04b	/	/	/	/	/	/	/	/	/	/
48	Trimethylpyrazine	MS,RI	976	14667-55-1	Roast, potato, must	/	67.79±13.57d	/	/	22.60±6.03e	24.70±4.86e	128.99±11.21c	199.52±21.70a	/	59.84±6.39d	44.71±1.26de	40.18±6.96de	/	169.02±23.05b
49	2-Ethyl-3,5-dimethylpyrazine	MS,RI	1070	13925-07-0	Roasted, chocolate, cacoa-like	/	17.65±3.51	/	/	/	/	/	/	/	/	/	/	/	/
50	2,5-Dimethylpyrazine	MS,RI	886	123-32-0	Cocoa, roasted nuts	/	/	14.06±1.69	12.69±1.76	/	/	/	/	/	/	/	/	/	/
51	Furfural	MS,RI	797	98-01-1	Bread, almond, sweet	/	/	87.71±8.46	/	/	/	/	/	/	/	/	/	/	/
52	3-Furaldehyde	MS, RI	804	498-60-2	—	/	/	49.98±6.64	/	/	/	/	/	/	/	/	/	/	/
53	2-Hydrazino-4,6-dimethylpyrimidine	MS,RI	1352	23906-13-0	—	/	/	44.62±2.01	/	/	/	/	/	/	/	/	/	/	/
54	2-Furanmethanol	MS,RI	832	98-00-0	Burnt, caramel	/	/	15.75±3.89	/	/	/	/	/	/	/	/	/	/	/
55	Anethole	MS,RI	1270	104-46-1	Anise-like, sweet, spicy	/	/	127.35±11.91	/	/	/	/	/	/	/	/	/	/	/
56	2,3-Dihydrobenzofuran	MS,RI	1189	496-16-2	—	/	/	8.42±1.64	/	/	/	/	/	/	/	/	/	/	/
57	Anisole	MS,RI	902	100-66-3	—	/	/	/	16.44±2.59	/	/	/	/	/	/	/	/	/	/
58	Tetramethylpyrazin	MS,RI	1065	1124-11-4	Nutty,musty,choccolate odor	/	/	/	/	/	/	/	1594.37±140.14a	172.61±24.66c	323.97±85.51c	/	141.74±7.38c	/	967.25±152.34b
59	5-Methyl-2-furfuraldehyde	MS, RI	928	620-02-0	—	/	/	/	/	/	/	/	6.83±0.26	/	/	/	/	/	/
60	2,3,5-Trimethyl-6-ethylpyrazine	MS,RI	1141	17398-16-2	—	/	/	/	/	/	/	/	29.58±2.96	/	/	/	/	/	26.21±3.12
61	1-Ethyl-4-metoxybenzene	MS,RI	1109	1515-95-3	—	100.84±8.12ab	75.42±21.54bc	111.95±16.88a	69.44±13.64c	/	100.89±15.97ab	/	/	/	/	/	/	/	/
62	1-Ethenyl-4-metoxybenzene	MS,RI	1156	637-69-4	—	88.50±9.66b	90.58±27.98b	138.52±14.13a	54.34±5.13c	/	52.44±10.63c	59.14±13.05bc	/	/	/	/	/	/	/
63	1,3-Dimethoxybenzene	MS,RI	1147	151-10-0	—	59.74±3.69a	51.46±4.43b	48.95±7.27b	24.63±3.17d	35.33±6.21c	32.15±1.82cd	9.75±1.92e	/	/	/	/	/	/	/
64	Benzyl nitrile	MS,RI	1106	140-29-4	roasted bread, moss, and rose	/	35.49±4.93a	/	36.94±3.94a	/	/	39.33±5.19a	/	/	/	10.50±0.32b	/	/	/
65	Butylated Hydroxytoluene	MS,RI	1492	128-37-0	—	/	/	/	9.52±1.12	/	/	/	/	/	/	/	/	/	/
66	1-Methyl-3-isopropylbenzene	MS,RI	1138	52161-57-6	—	56.45±6.56b	/	/	/	/	102.81±8.19a	/	/	/	/	/	/	/	/
67	3,4-Dimethoxytoluene	MS,RI	2273	5636-83-9	Waxy,soapy	/	/	/	/	/	6.85±2.43	/	/	/	/	/	/	/	/
68	1,2-Dimethoxybenzene	MS,RI	1127	91-16-7	Sweet and Musty	/	/	/	/	/	/	74.84±14.38	63.80±8.18	/	84.00±25.89	/	77.56±7.18	/	101.40±18.61
69	1,2,3-Trimethoxybenzene	MS,RI	1308	634-36-6	Stale and Musty	/	/	/	/	/	/	/	/	/	34.21±4.75	/	31.28±6.14	/	/
70	4-Ethenyl-1,2-dimethoxybenzene	MS,RI	1368	6380-23-0	—	/	/	/	/	/	/	/	/	/	9.35±1.40	/	/	/	/
71	N-(3-Methylbutyl)acetamide	MS,RI	1151	13434-12-3	—	/	/	/	/	49.10±5.90	/	/	/	/	/	/	/	/	/
Note:"/" represented that the compound was not detected; "—" represented that odor description was not found in the literature; Odor description was derived from the web pages: (http://www.odour.org.uk/) (http://www.leffingwell.com) and (http://flavornet.org/flavornet.html).Different letters in the same row indicate significant differences (p<0.05).

## Sheet: Table S3
Table S3 Number and percentage of volatile componds in dajiang and doenjang
Samples	Alcohols		Aldehydes and ketones		Acids		Esters		Hydrocarbons		Phenols		Heterocycles		Benzene derives		Others
	Number	Percentage(%)	Number	Percentage(%)	Number	Percentage(%)	Number	Percentage(%)	Number	Percentage(%)	Number	Percentage(%)	Number	Percentage(%)	Number	Percentage(%)	Number	Percentage(%)
C1	3	21.4286	2	14.2857	0	0	0	0	2	14.2857	2	14.2857	1	7.14286	4	28.5714	0	0
C2	4	23.5294	2	11.7647	0	0	1	5.88235	2	11.7647	0	0	4	23.5294	4	23.5294	0	0
C3	5	14.7059	7	20.5882	2	5.88235	1	2.94118	4	11.7647	4	11.7647	8	23.5294	3	8.82353	0	0
C4	4	22.2222	1	5.55556	2	11.1111	0	0	0	0	2	11.1111	4	22.2222	5	27.7778	0	0
C5	4	28.5714	1	7.14286	0	0	0	0	1	7.14286	4	28.5714	2	14.2857	1	7.14286	1	7.14286
C6	1	5.26316	2	10.5263	1	5.26316	0	0	3	15.7895	5	26.3158	2	10.5263	5	26.3158	0	0
C7	5	25	2	10	2	10	0	0	0	0	5	25	2	10	4	20	0	0
K1	3	13.0435	0	0	5	21.7391	3	13.0435	0	0	6	26.087	4	17.3913	2	8.69565	0	0
K2	0	0	0	0	4	33.3333	1	8.33333	0	0	5	41.6667	2	16.6667	0	0	0	0
K3	2	13.3333	0	0	2	13.3333	3	20	0	0	3	20	2	13.3333	3	20	0	0
K4	2	11.7647	1	5.88235	2	11.7647	3	17.6471	0	0	6	35.2941	2	11.7647	1	5.88235	0	0
K5	2	12.5	0	0	3	18.75	1	6.25	0	0	6	37.5	2	12.5	2	12.5	0	0
K6	1	8.33333	0	0	3	25	1	8.33333	0	0	6	50	1	8.33333	0	0	0	0
K7	2	11.7647	0	0	3	17.6471	1	5.88235	0	0	7	41.1765	2	11.7647	2	11.7647	0	0

## Sheet: Table S4
Table S4 Content and percentage of volatile componds in dajiang and doenjang
Samples	Alcohols		Aldehydes and ketones		Acids		Esters		Hydrocarbons		Phenols		Heterocycles		Benzene derives		Others
	Content (μg/Kg)	Percentage (%)	Content (μg/Kg)	Percentage (%)	Content (μg/Kg)	Percentage (%)	Content (μg/Kg)	Percentage (%)	Content (μg/Kg)	Percentage (%)	Content (μg/Kg)	Percentage (%)	Content (μg/Kg)	Percentage (%)	Content (μg/Kg)	Percentage (%)	Content (μg/Kg)	Percentage (%)
C1	324.49	11.4997	621.99	22.0429	0	0	0	0	182.32	6.46131	1358.59	48.1476	28.8	1.02065	305.53	10.8278	0	0
C2	1373.86	54.526	559.58	22.2087	0	0	48.57	1.92766	15.12	0.60009	0	0	269.56	10.6983	252.95	10.0391	0	0
C3	502.93	15.1019	1122.88	33.7177	386.15	11.5953	52.8	1.58547	162.3	4.87352	429.36	12.8928	374.4	11.2424	299.42	8.99094	0	0
C4	191.77	10.3008	257	13.8045	600.97	32.2805	0	0	0	0	354.73	19.054	262.37	14.093	194.87	10.4673	0	0
C5	992.56	19.5784	31.56	0.62252	0	0	0	0	0	0	3926.56	77.4518	34.57	0.6819	35.33	0.69689	0.0491	0.9685
C6	108.47	4.55697	358.44	15.0585	72.92	3.06347	0	0	1028.34	43.2019	436.59	18.3417	80.41	3.37813	295.14	12.3992	0	0
C7	938.75	29.7712	1313.18	41.6458	148.63	4.71361	0	0	0	0	418.34	13.2671	151.25	4.7967	183.06	5.80551	0	0
K1	217.44	4.39668	0	0	2150.48	43.4831	219.51	4.43854	0	0	464.02	9.38258	1800.72	36.4109	93.38	1.88816	0	0
K2	0	0	0	0	813.62	62.6594	7.86	0.60532	0	0	297.67	22.9245	179.33	13.8108	0	0	0	0
K3	68.44	6.43675	0	0	355.77	33.46	32.4	3.0472	0	0	95.29	8.96198	383.81	36.0971	127.56	11.997	0	0
K4	101.38	12.0797	16.68	1.98747	337.55	40.22	37.91	4.51707	0	0	276.05	32.8921	59.19	7.05264	10.5	1.2511	0	0
K5	64.75	6.36245	0	0	459.42	45.1434	8.27	0.81262	0	0	194.49	19.1109	181.92	17.8758	108.84	10.6948	0	0
K6	177.2	16.0758	0	0	588.24	53.3657	17.42	1.58036	0	0	300.82	27.2907	18.6	1.68741	0	0	0	0
K7	278.46	8.85856	0	0	824.79	26.2388	54.05	1.71948	0	0	722.22	22.9758	1136.27	36.1478	127.61	4.05962	0	0
